# Supplementary material for: Structural and Functional Characterization of Orcokinin B-like Neuropeptides in the Cuttlefish (Sepia officinalis)
Source: Mar Drugs. 2022 Aug 4;20(8):505. doi: 10.3390/md20080505 (PMC9410093; doi:10.3390/md20080505)
Supplement: Supplementary file 1 [file marinedrugs-20-00505-s001.zip]

Archive with 1 entries (1 files):
- marinedrugs-1773385-supplementary.pptx
